# Supplementary material for: Comparison of Anthropometric and Metabolic Indexes in the Diagnosis of Metabolic Syndrome: A Large-Scale Analysis of Spanish Workers
Source: Metabolites. 2025 Jul 23;15(8):495. doi: 10.3390/metabo15080495 (PMC12388431; doi:10.3390/metabo15080495)
Supplement: Supplementary file 1 [file metabolites-15-00495-s001.zip]

Archive with 1 entries (1 files):
- metabolites-3717543-Supplementary.pdf
